# Supplementary material for: Identification of NHLRC1 as a Novel AKT Activator from a Lung Cancer Epigenome-Wide Association Study (EWAS)
Source: Int J Mol Sci. 2022 Sep 14;23(18):10699. doi: 10.3390/ijms231810699 (PMC9505874; doi:10.3390/ijms231810699)
Supplement: Supplementary file 1 [file ijms-23-10699-s001.zip]

Archive with 1 entries (1 files):
- ijms-1896978-supplementary.pdf
